# Supplementary material for: Using Transcriptome Analysis to Explore Gray Mold Resistance-Related Genes in Onion (Allium cepa L.)
Source: Genes (Basel). 2022 Mar 18;13(3):542. doi: 10.3390/genes13030542 (PMC8955018; doi:10.3390/genes13030542)
Supplement: Supplementary file 1 [file genes-13-00542-s001.zip]

Archive with 3 entries (3 files):
- (Proofreading) Supplementary File S1_Identification of DEGs in Asia-23 and Asia-24.xlsx
- (Proofreading) Supplementary File S2_A list of onion transcripts matched to the KEGG map.xlsx
- (Proofreading) Supplementary materials.pdf
