# Supplementary material for: Using Transcriptome Analysis to Explore Gray Mold Resistance-Related Genes in Onion (Allium cepa L.)
Source: Genes (Basel). 2022 Mar 18;13(3):542. doi: 10.3390/genes13030542 (PMC8955018; doi:10.3390/genes13030542)
Supplement: Supplementary file 1 [file genes-13-00542-s001.zip › (Proofreading) Supplementary File S2_A list of onion transcripts matched to the KEGG map.xlsx]

## Sheet: alpha-Linolenic acid metabolism
alpha-Linolenic acid metabolism
Name of category	TAIR ID	Onion transcripts ID
3.1.1.4	AT2G06925	Acepa_024940
3.1.1.32	AT4G19860	Acepa_075215
1.13.11.12	AT3G45140	Acepa_104418
4.2.1.92	AT5G42650	Acepa_014374
1.1.1.1	AT1G77120	Acepa_030944
1.3.1.-	AT4G13010	Acepa_018937
5.3.99.6	AT1G13280	Acepa_042685
1.3.1.42	AT1G76680	Acepa_009564
OPCL1	AT1G20510	Acepa_093777
ACX	AT1G06290	Acepa_010261
MFP2	AT3G06860	Acepa_041738
2.3.1.16	AT1G04710	Acepa_078503
2.1.1.141	AT1G19640	Acepa_027404

## Sheet: MAPK signaling pathway - Plant
MAPK signaling pathway - Plant
Name of category	TAIR ID	Onion transcripts ID
FLS2	AT5G46300	Acepa_046166
BAK1	AT4G33430	Acepa_042011
SUMM2	AT1G12280	Acepa_012968
MEKK1	AT4G08500	Acepa_027352
MKK1/2	AT4G29810	Acepa_037418
MPK4	AT4G01370	Acepa_051584
MKS1	AT3G18690	Acepa_070172
WRKY33	AT2G38470	Acepa_101845
MKK4/5	AT1G51660	Acepa_046855
MPK3/6	AT2G43790	Acepa_028385
PR1	AT2G14580	Acepa_038197
WRKY22/29	AT4G01250	Acepa_030813
ACS6	AT3G61510	Acepa_039594
OXI1	AT3G25250	Acepa_097327
NDPK2	AT4G23900	Acepa_051436
MKK3	AT5G40440	Acepa_040047
MPK1/2/7/14	AT2G18170	Acepa_006074
RTE1	AT2G26070	Acepa_056266
EIN2	AT5G03280	Acepa_034966
ETR/ERS	AT1G66340	Acepa_092869
CTR1	AT5G03730	Acepa_034535
EIN3/EIL	AT3G20770	Acepa_037488
ERF1	AT3G23240	Acepa_006080
RAN1	AT5G44790	Acepa_074712
XRN4	AT1G54490	Acepa_095833
EBF1/2	AT5G25350	Acepa_100084
ChiB	AT3G12500	Acepa_038808
MPK6	AT2G43790	Acepa_028385
MYC2	AT1G32640	Acepa_028632

## Sheet: Plant hormone signal trans.
Plant hormone signal transduction - Carotenoid biosynthesis pathway
Name of category	TAIR ID	Onion transcripts ID
PYR/PYL	AT4G17870	Acepa_018546
PP2C	AT3G11410	Acepa_020361
SnRK2	AT5G08590	Acepa_028493
ABF	AT1G45249	Acepa_104003
Plant hormone signal transduction - Cysteine and methionine metabolism
Name of category	TAIR ID	Onion transcripts ID
ETR	AT1G66340	Acepa_092869
CTR1	AT5G03730	Acepa_034535
SIMKK	AT1G51660	Acepa_046855
MPK6	AT2G43790	Acepa_028385
EIN2	AT5G03280	Acepa_034966
EBF1/2	AT5G25350	Acepa_004915
EIN3	AT3G20770	Acepa_037488
ERF1/2	AT3G23240	Acepa_006080
Plant hormone signal transduction - Brassionosteroid biosynthesis
Name of category	TAIR ID	Onion transcripts ID
BAK1	AT4G33430	Acepa_042011
BRI1	AT4G39400	Acepa_016037
BKI1	AT5G42750	Acepa_032169
BSK	AT4G35230	Acepa_029795
BIN2	AT4G18710	Acepa_056738
BZR1/2	AT1G75080	Acepa_010289
TCH4	AT5G57560	Acepa_031375
CYCD3	AT4G34160	Acepa_069251
Plant hormone signal transduction - Phenylalanine metabolism
Name of category	TAIR ID	Onion transcripts ID
NPR1	AT1G64280	Acepa_073923
TGA	AT5G10030	Acepa_024013
PR-1	AT2G14580	Acepa_038197

## Sheet: Plant-Pathogen interaction
Plant - Pathogen interaction
Name of category	TAIR ID	Onion transcripts ID
CDPK	AT1G35670	Acepa_057336
Rboh	AT1G64060	Acepa_103735
CNGCs	AT5G53130	Acepa_049061
CaM/CML	AT5G37780	Acepa_067208
NOS	AT3G47450	Acepa_022520
MPK4	AT4G01370	Acepa_051584
WRKY25/33	AT2G38470	Acepa_101845
FLS2	AT5G46330	Acepa_046166
MEKK1	AT4G08500	Acepa_027352
MKK1/2	AT5G56580	Acepa_101872
BAK1/SERK4	AT4G33430	Acepa_042011
MKK4/5	AT1G51660	Acepa_046855
MPK3/6	AT2G43790	Acepa_028385
WRKY22/29	AT4G01250	Acepa_030813
elf18	AT4G02930	Acepa_059206
PR1	AT2G14580	Acepa_038197
Pti1	AT2G47060	Acepa_047836
CERK1	AT3G21630	Acepa_042586
RIN4	AT3G25070	Acepa_086012
RAR1	AT5G51700	Acepa_067639
SGT1	AT4G11260	Acepa_042417
HSP90	AT5G52640	Acepa_036520
RPS2	AT4G26090	Acepa_037213
PBS1	AT5G13160	Acepa_046383
RPS5	AT1G12220	Acepa_039961
Rd19	AT4G39090	Acepa_017450
KCS1/10	AT1G01120	Acepa_019399
AtMyb30	AT3G28910	Acepa_081024
HCD1	AT4G14440	Acepa_046105
WRKY1/2	AT5G56270	Acepa_033143
